# Supplementary material for: Plasma γ-Aminobutyric Acid (GABA) Concentrations in Lactating Holstein Cows during Thermoneutral and Heat Stress Conditions and Their Relationships with Circulating Glucose, Insulin and Progesterone Levels
Source: Vet Sci. 2024 Mar 21;11(3):137. doi: 10.3390/vetsci11030137 (PMC10975163; doi:10.3390/vetsci11030137)
Supplement: Supplementary file 1 [file vetsci-11-00137-s001.zip]

Archive with 1 entries (1 files):
- vetsci-2850392-supplementary.pdf
